# Supplementary material for: COVID-19 resilience index in European Union countries based on their risk and readiness scale
Source: PLoS One. 2023 Aug 4;18(8):e0289615. doi: 10.1371/journal.pone.0289615 (PMC10403121; doi:10.1371/journal.pone.0289615)
Supplement: S1 Data — (XLSX) [file pone.0289615.s002.xlsx]

## Sheet: data
		hazards			vulnerbility						exposure					Economic Policies				Social Policies			Quality of Democracy		Executive Capacity
		Infections (COVID_19 cases)	Not immuned	Residential mobility change	Stringency index	Diet (vegetable fruits – portions)	Pollution (2017)	Material Footprint	Density	Urban (2020)	Diabetes	Elderly people +65 (% of total population)	risk value			GDP per Capita	Labor Markets	Primary Balance	Research, Innovation and Infrastructure	Tertiary Attainment	Gini Coefficient	Spending on Preventive Health Programs	Access to Information	Rule of Law	Implementation	Adaptability	readiness value
	Austria	0.0361264	0.910254	14.9167	82	58	12	4.03043	108	59	6.6	19				7.54649	7.36878	6.26886	6.18039	6.00741	6.23511	4.61731	6.66667	8.25	6.83333	5.5
	Belgium	0.0530749	0.885016	27.1667	81	68	13	5.56323	382	98	4.8	19				7.00692	6.6429	5.80954	5.87225	7.02963	6.81995	4.56538	7	8	6.5	6.5
	Bulgaria	0.0256354	0.909877	15.25	73	49.8	19	7.60571	64	76	6.7	21				3.68253	5.55104	4.24519	3.10164	5.16296	1.91381	5.30962	4.66667	4.75	4.33333	5.5
	Croatia	0.043149	0.899196	24.1667	96	62.6	18	7.59239	72	58	5.2	21				4.31185	5.07178	6.72152	3.13441	4.74815	5.52031	6.24423	5.33333	5.25	4	5
	Czech Republic	0.0545624	0.89529	19.3333	80	43.2	16	6.77655	139	74	5.3	20				5.68333	7.29623	5.99593	4.60563	4.58519	7.37229	5.82885	7.33333	7	5.58333	4.5
	Denmark	0.018904	0.756892	17.3333	72	38.8	10	5.35214	146	88	5.6	20				7.64312	8.62453	5.45673	8.04218	6.92593	6.23511	5.17115	9	9.75	8.16667	9
	Estonia	0.0136283	0.929867	17.8333	78	49.3	7	4.42409	31	69	7	20				5.26467	7.76046	5.32359	5.73983	7.13333	5.22789	6.41731	9.66667	7.5	7.16667	7.5
	Finland	0.00558363	0.900171	15.5833	67	48.8	6	3.1271	18	86	5.8	23				6.64834	6.61995	5.13055	8.15107	7.81481	6.65749	7.31731	10	8.25	8	8.5
	France	0.0353816	0.902295	32.0833	88	56.4	12	5.81997	123	81	5.4	21				6.36516	6.52879	4.25851	6.88394	6.61481	5.9102	4.04615	6.33333	6.75	7.41667	8
	Germany	0.0161056	0.8975	14.8333	80	56.1	12	5.78954	238	77	5.3	22				7.25176	8.60327	6.65496	7.93004	5.42963	5.06543	5.95	8.33333	9	8	7
	Greece	0.011612	0.906612	25.3333	84	52.4	16	4.9775	83	80	5.1	22				4.52166	3.29963	7.6801	4.38887	5.72593	5.09792	3.00769	6.33333	6.75	4.66667	5
	Hungary	0.0290471	0.823373	19.5	77	57.2	16	7.19873	107	72	6	20				4.78981	5.9806	5.62315	4.00959	4.85185	6.07265	5.39615	3	3	5.08333	3.5
	Ireland	0.0155345	0.86916	29.0833	91	48.5	8	6.20412	73	64	5.2	15				10	7.65601	6.45525	5.71718	8.00741	5.78023	5.37885	8.33333	7.5	6.83333	8
	Italy	0.0308227	0.893587	28.6667	94	67	17	6.2935	200	71	5.1	23				5.9271	4.68492	6.42197	4.18859	3.9037	4.31814	8.2	7	7	5.33333	5
	Latvia	0.0133726	0.893468	15	69	38.1	13	5.60507	31	68	7.8	21				4.58155	6.81412	5.50999	4.67508	6.28889	3.7333	4.98077	7.66667	8	7.41667	7.5
	Lithuania	0.0340067	0.913893	19.8333	83	42	12	3.09477	45	68	7.8	21				5.2954	6.83373	5.69638	4.85126	7.38519	3.18096	4.58269	8.33333	7.75	6.75	8
	Luxembourg	0.0672298	0.9145	33.8333	80	36.3	10	1	260	91	4.5	14				10	8.26149	5.96265	6.48603	7.96296	4.38312	4.6	6.33333	8	6.83333	7.5
	Malta	0.0224917	0.996862	25.5833	87	53.6	14	5.14105	1642	95	6.6	21				6.03485	8.26428	6.77478	4.70912	5.23704	6.07265	3.025	5.33333	5.5	5.33333	5.5
	Netherlands	0.0354554	0.893446	17.3333	80	29.3	12	4.91094	518	92	5.3	20				7.63814	8.20963	6.74815	7.53979	6.98519	6.2676	6.57308	7	6.75	5.16667	6
	Poland	0.0299076	0.875679	20.1667	83	53.9	21	6.70428	124	60	9	19				4.84366	6.6057	5.41679	5.06329	5.74074	5.9102	6.20962	4.66667	3.25	6.16667	5
	Portugal	0.0339357	0.881606	32.6667	84	59.8	8	6.8336	112	66	9.6	23				5.0425	6.65653	7.42714	5.0633	4.8963	4.74052	3.87308	7	7.75	6.66667	7.5
	Romania	0.0286557	0.909153	18.4167	87	22.3	15	6.79746	84	54	7.7	19				4.47454	4.98159	3.96561	2.75436	3.72593	3.86327	3.85577	4.33333	4	3.91667	5.5
	Slovakia	0.0243988	0.91467	18.8333	80	50.2	18	1.41363	114	54	5.7	17				4.80953	4.73393	5.70303	3.06496	4.82222	8.37951	2.59231	5.66667	5.5	4.08333	5
	Slovenia	0.0462846	0.840401	22.25	90	64.7	16	5.73629	104	55	7.5	21				5.4945	6.81155	6.86132	4.15945	5.93333	7.40478	6.05385	6.33333	7	4.91667	5.5
	Spain	0.0368701	0.87978	31.25	85	66.5	10	5.83708	95	81	6.3	20				5.74944	5.0654	5.48336	5.16188	6.71852	4.38312	4.47885	7.33333	7.25	6.41667	8
	Sweden	0.0312896	0.908581	12.9167	69	52.9	6	5.39778	25	88	4.2	20				7.18086	7.15926	5.67641	8.96726	7.51852	6.20262	6.46923	9.33333	9.5	8.41667	9.5
	Cyprus				X		17	6.21363	131	67		14				5.59393	6.03036	9.40422	3.45351	7.62222	5.71525	2.97308	5.33333	5.75	3.5	4.5
	Switzerland	0.0435751					10	4.11791	219	74		19				8.97253	8.65481	6.2622	8.39067	7.57778	5.52031	4.89423	9.33333	8.5	7.83333	5.5
	Norway	0.00751134	0.732579	17.5833	80	63.1	7	2.88368	15	83						8.39229	8.12538	8.88499	6.50243	7.51852	7.11236	5.89808	9.33333	9.5	7.91667	8
